# Supplementary material for: GC Content and Thermal Stability of Double-Stranded RNA: Fragments of Microsporidia Vairimorpha ceranae and Nosema bombycis AT-Rich Genes Are Sensitive to Standard Heat Treatment
Source: Int J Mol Sci. 2025 Oct 22;26(21):10270. doi: 10.3390/ijms262110270 (PMC12609917; doi:10.3390/ijms262110270)
Supplement: Supplementary file 1 [file ijms-26-10270-s001.zip]

Archive with 3 entries (3 files):
- Figure S1. Sequences of control gene fragments with normal GC content.pdf
- Figure S2. Sequences of N. bombycis fragments.pdf
- Figure S3. Sequences of V. ceranae fragments.pdf
